# Supplementary material for: CD11c-CD8 Spatial Cross Presentation: A Novel Approach to Link Immune Surveillance and Patient Survival in Soft Tissue Sarcoma
Source: Cancers (Basel). 2021 Mar 9;13(5):1175. doi: 10.3390/cancers13051175 (PMC7967210; doi:10.3390/cancers13051175)
Supplement: Supplementary file 1 [file cancers-13-01175-s001.zip]

Archive with 2 entries (2 files):
- Supplementary Figures.pdf
- Supplementary Tables S1 S2.xlsx
